# Supplementary material for: Identification of a Small Molecule That Inhibits the Interaction of LPS Transporters LptA and LptC
Source: Antibiotics (Basel). 2022 Oct 10;11(10):1385. doi: 10.3390/antibiotics11101385 (PMC9598311; doi:10.3390/antibiotics11101385)
Supplement: Supplementary file 1 [file antibiotics-11-01385-s001.zip]

Archive with 1 entries (1 files):
- antibiotics-1909329-supplementary.pdf
